# Supplementary material for: A Novel Single Base Mutation in OsSPL42 Leads to the Formation of Leaf Lesions in Rice
Source: Int J Mol Sci. 2024 Nov 5;25(22):11871. doi: 10.3390/ijms252211871 (PMC11594205; doi:10.3390/ijms252211871)
Supplement: Supplementary file 1 [file ijms-25-11871-s001.zip]

Archive with 1 entries (1 files):
- ijms-3185513-supplementary.pdf
